# Supplementary material for: The Novel Imiqualine EAPB02303 Is a Potent Drug for Treating Acute Myeloid Leukemia
Source: Biomolecules. 2025 May 20;15(5):741. doi: 10.3390/biom15050741 (PMC12109066; doi:10.3390/biom15050741)
Supplement: Supplementary file 1 [file biomolecules-15-00741-s001.zip]

Archive with 2 entries (2 files):
- biomolecules-3576956-original-images.pdf
- biomolecules-3576956-supplementary.pdf
